# Supplementary material for: SERS for Detection of Proteinuria: A Comparison of Gold, Silver, Al Tape, and Silicon Substrates for Identification of Elevated Protein Concentration in Urine
Source: Sensors (Basel). 2023 Feb 1;23(3):1605. doi: 10.3390/s23031605 (PMC9921516; doi:10.3390/s23031605)
Supplement: Supplementary file 1 [file sensors-23-01605-s001.zip]

Archive with 1 entries (1 files):
- sensors-2118621-supplementary.pdf
